# Supplementary material for: Nucleic Acids on the Surface and Lumen of Tumor-Derived Small Extracellular Vesicles as Potential Cancer Biomarkers
Source: Cells. 2026 Mar 13;15(6):512. doi: 10.3390/cells15060512 (PMC13025544; doi:10.3390/cells15060512)
Supplement: Supplementary file 1 [file cells-15-00512-s001.zip]

Archive with 1 entries (1 files):
- cells-4175559-supplementary.pdf
